# Supplementary material for: Chitosan functionalized Mn3O4 nanoparticles counteracts ulcerative colitis in mice through modulation of cellular redox state
Source: Commun Biol. 2023 Jun 16;6:647. doi: 10.1038/s42003-023-05023-6 (PMC10275949; doi:10.1038/s42003-023-05023-6)
Supplement: Supplementary file 4 — Supplementary Data 1 [file 42003_2023_5023_MOESM4_ESM.xlsx]

## Sheet: Fig 2a
	Control													UC Model													Nanodrug Treated													Nanodrug Control
Days	Sample No. 1	Sample No. 2	Sample No. 3	Sample No. 4	Sample No. 5	Sample No. 6	Sample No. 7	Sample No. 8	Sample No. 9	Sample No. 10	Mean	SD	Days	Sample No. 1	Sample No. 2	Sample No. 3	Sample No. 4	Sample No. 5	Sample No. 6	Sample No. 7	Sample No. 8	Sample No. 9	Sample No. 10	Mean	SD	Days	Sample No. 1	Sample No. 2	Sample No. 3	Sample No. 4	Sample No. 5	Sample No. 6	Sample No. 7	Sample No. 8	Sample No. 9	Sample No. 10	Mean	SD	Days	Sample No. 1	Sample No. 2	Sample No. 3	Sample No. 4	Sample No. 5	Sample No. 6	Sample No. 7	Sample No. 8	Sample No. 9	Sample No. 10
3	0	0	0	0	0	1	0	0	0	0	0.1	0.316228	3	0	1	0	1	1	1	0	1	1	1	0.7	0.483046	3	0	0	1	0	1	0	1	1	0	1	0.5	0.527046	3	1	0	0	0	0	0	0	0	1	0
6	0	2	0	0	0	0	0	0	0	0	0.2	0.632456	6	3	3	2	3	2	3	3	3	3	1	2.6	0.699206	6	2	3	5	3	3	3	3	3	3	2	3	0.816497	6	0	0	0	0	0	0	0	0	0	0
9	0	0	0	0	0	0	0	0	0	0	0	0	9	6	5	5	5	3	5	6	5	6	6	5.2	0.918937	9	9	7	7	8	7	7	8	7	7	6	7.3	0.823273	9	0	0	0	0	0	0	0	0	0	0
12	0	0	0	0	0	0	0	0	0	0	0	0	12	10	10	10	10	9	8	9	10	6	8	9	1.33333	12	9	10	10	8	10	11	10	10	10	8	9.6	0.966092	12	0	0	0	0	3	0	0	0	0	0
13	0	0	0	0	0	0	0	0	0	0	0	0	13	10	10	10	10	9	8	9	10	6	8	9	1.33333	13	9	10	10	8	10	11	10	10	10	8	9.6	0.966092	13	0	0	0	0	3	0	0	0	0	0
20	0	0	0	0	0	0	0	0	0	2	0.2	0.632456	20	12	12	11	12	12	12	11	12	12	11	11.7	0.483046	20	9	8	7	8	8	6	9	6	7	3	7.1	1.79196	20	0	0	0	0	0	0	0	0	0	0
28	0	0	0	0	0	0	0	0	0	0	0	0	28	6	7	7	9	9	6	8	7	7	8	7.4	1.07497	28	0	1	1	0	1	1	1	1	1	1	0.8	0.421637	28	0	0	0	0	0	0	0	0	0	2
[truncated: 2 more columns]

## Sheet: Fig 2b
	Control													UC Model													Nanodrug Treated													Nanodrug Control
Days	Sample No. 1	Sample No. 2	Sample No. 3	Sample No. 4	Sample No. 5	Sample No. 6	Sample No. 7	Sample No. 8	Sample No. 9	Sample No. 10	Mean	SD	Days	Sample No. 1	Sample No. 2	Sample No. 3	Sample No. 4	Sample No. 5	Sample No. 6	Sample No. 7	Sample No. 8	Sample No. 9	Sample No. 10	Mean	SD	Days	Sample No. 1	Sample No. 2	Sample No. 3	Sample No. 4	Sample No. 5	Sample No. 6	Sample No. 7	Sample No. 8	Sample No. 9	Sample No. 10	Mean	SD	Days	Sample No. 1	Sample No. 2	Sample No. 3	Sample No. 4	Sample No. 5	Sample No. 6	Sample No. 7	Sample No. 8	Sample No. 9	Sample No. 10
3	1.2142	7.9133	5.8971	3.8385	8.2075	-0.5208	5.4912	3.4838	1.194	2.8372	3.9556	2.91617	3	2.4053	-1.5209	3.1767	-1.3799	-3.4805	-0.2599	3.6139	-1.393	-3.2164	-0.1325	-0.21872	2.52016	3	4.9674	3.8722	-3.3589	0	-0.2864	4.6602	-2.374	-1.2219	1.5919	-2.3256	0.55249	3.06902	3	-4.0678	2.8274	4.3586	1.5078	4.1867	8.1653	3.4972	2.0582	-2.2838	7.2673
6	1.3599	8.6694	8.9955	4.6361	3.7764	0.2841	10.3778	3.5819	3.5323	4.7785	4.99919	3.32805	6	1.7817	-7.2243	0.3046	-0.2156	1.4856	-1.5158	-1.5866	-6.5006	-8.0618	-3.0035	-2.45363	3.63004	6	1.0537	-0.0968	-3.3109	-1.4044	-4.6778	-2.233	-0.9205	-0.0489	-2.7979	0.0484	-1.43881	1.79198	6	3.293	6.2004	7.2313	1.0214	0.4812	10.5343	7.1465	5.9739	4.5675	11.7969
9	7.4794	15.0706	9.4953	12.3629	11.1782	0.6629	10.1259	6.526	8.5572	10.3036	9.1762	3.8578	9	-8.9087	-9.0832	-7.0061	-1.6386	-2.9287	-9.3114	-11.8114	-6.965	-12.0718	-10.159	-7.98839	3.45976	9	-1.5554	-7.0668	-6.7179	-11.3317	-3.7709	-4.6602	-10.8043	-5.132	-8.7795	-10.3682	-7.01869	3.28064	9	4.4068	7.3909	12.5805	3.7938	3.6574	14.1129	10.0355	10.1908	2.381	10.0548
12	12.4818	11.6431	11.7441	12.8614	6.6969	7.7178	15.1637	8.6359	8.4577	12.7427	10.8145	2.74871	12	-11.7595	-11.2379	-13.2289	-14.8771	-16.7657	-13.5123	-9.167	-11.4394	-12.1972	-13.8251	-12.801	2.12706	12	-9.6337	-12.6815	-12.3321	-12.155	-14.0334	-17.1845	-12.5	-11.6325	-12.3975	-12.4516	-12.7002	1.91649	12	6.4891	9.4246	12.2338	9.9222	-0.8181	11.6431	11.3533	15.1606	11.6618	11.1996
13	12.4818	11.6431	11.7441	12.8614	6.6969	7.7178	15.1637	8.6359	8.4577	12.7427	10.8145	2.74871	13	-11.7595	-11.2379	-13.2289	-14.8771	-16.7657	-13.5123	-9.167	-11.4394	-12.1972	-13.8251	-12.801	2.12706	13	-9.6337	-12.6815	-12.3321	-12.155	-14.0334	-17.1845	-12.5	-11.6325	-12.3975	-12.4516	-12.7002	1.91649	13	6.4891	9.4246	12.2338	9.9222	-0.8181	11.6431	11.3533	15.1606	11.6618	11.1996
20	8.8392	19.1532	15.6922	18.7438	19.9396	7.9072	16.7758	13.9843	11.7413	14.9826	14.7759	4.19933	20	-20.6682	-25.0106	-17.624	-20.0517	-21.18	-24.3395	-17.9374	-21.8236	-24.9373	-17.3145	-21.0887	2.95787	20	-9.132	-12.0523	-19.6257	-14.5278	-20.8115	-11.6019	-17.2965	-13.7341	-16.739	-9.6899	-14.5211	4.02585	20	13.1235	14.6825	14.8588	15.0292	10.3946	15.121	14.7998	16.1647	11.8076	11.0005
28	20.6897	16.6331	17.7411	16.6999	20.3927	14.3939	24.2317	13.6899	18.9552	21.6028	18.503	3.30593	28	-10.4677	-16.9835	-16.2315	-15.4377	-18.8879	-14.8116	-13.0454	-18.9109	-18.0869	-14.0459	-15.6909	2.71041	28	2.2077	-3.2914	-3.263	0	-1.6229	-1.9903	-0.6298	-5.3763	-1.9296	-7.2674	-2.3163	2.69025	28	23.6804	18.8988	22.8826	19.0661	15.3513	17.2379	16.7765	19.5281	16.1322	15.5799
[truncated: 2 more columns]

## Sheet: Fig 2d
	Blank													Control													UC Model													Nanodrug Treated
Days	Sample No. 1	Sample No. 2	Sample No. 3	Sample No. 4	Sample No. 5	Sample No. 6	Sample No. 7	Sample No. 8	Sample No. 9	Sample No. 10	Mean	SD	Days	Sample No. 1	Sample No. 2	Sample No. 3	Sample No. 4	Sample No. 5	Sample No. 6	Sample No. 7	Sample No. 8	Sample No. 9	Sample No. 10	Mean	SD	Days	Sample No. 1	Sample No. 2	Sample No. 3	Sample No. 4	Sample No. 5	Sample No. 6	Sample No. 7	Sample No. 8	Sample No. 9	Sample No. 10	Mean	SD	Days	Sample No. 1	Sample No. 2	Sample No. 3	Sample No. 4	Sample No. 5	Sample No. 6	Sample No. 7	Sample No. 8	Sample No. 9	Sample No. 10
13	27	28	28.6	27.95	28.09	28.05	28.45	28.01	28.04	28.11	28.03	0.419047	13	30.5	30.6	29.54	28.97	31.05	32.19	30.84	29.41	28.7	32.2	30.4	1.2367	13	42.35	43.65	39.64	40.2	38.04	39.65	42.21	37.98	39.65	40.63	40.4	1.8518	13	45.65	45.51	46.32	44.54	43.21	46.01	44.65	43.65	42.41	40.05
20	28	28.01	28.02	28	28.01	27.99	28.04	28.04	28.04	29.05	28.12	0.327278	20	33.54	32.12	28.98	31.46	30.31	32.14	27.12	29.17	29.76	32.4	30.7	1.96567	20	37.65	38.65	42.35	41.65	40.25	39.68	38.51	37.11	37.06	35.99	38.89	2.07444	20	28.54	30.21	32.12	27.35	31.02	32.12	28.54	30.13	30.97	30
28	28.05	28.01	28.04	28.01	28.02	27.5	28	27.98	28.98	28.51	28.11	0.387958	28	27.98	31.75	30.05	28.45	27.84	27.2	28.02	27.34	27.01	26.36	28.2	1.59301	28	38.53	36.65	38.68	37.65	37.07	35.21	35.64	34.05	36.51	35.01	36.5	1.53368	28	27.7	25.65	28.1	26.21	28.65	28.27	25.65	27.01	27.15	27.61
[truncated: 15 more columns]

## Sheet: Fig 4a
	IL-1β (pg mL-1)
Sample No.	Control	UC Model	Nanodrug Treated	Nanodrug Control
1	232.77	2881.96	407.66	235.12
2	142.25	3041.52	641.65	376.45
3	210.58	2921.35	374.58	230.98
4	249.54	2549.58	324.43	210.25
5	225.18	2851.64	359.18	174.58
6	341.26	2678.16	379.52	258.65
7	210.02	3267.49	529.49	172.69
8	237.15	3215.47	589.73	334.67
9	200.09	2895.64	351.38	151.38
10	320.86	2516.79	518.98	249.43
Mean	236.97	2881.96	447.66	239.42
SD	57.719	252.397	112.283	71.234

## Sheet: Fig 4b
	IL-12 (pg mL-1)
Sample No.	Control	UC Model	Nanodrug Treated	Nanodrug Control
1	26.2	73.55	33.07	25.73
2	26.1	73.86	28.47	28.45
3	19.47	74.16	29.56	30.12
4	27.1	72.6	39.14	29.54
5	25.75	76.56	37.45	26.65
6	28.56	68.02	36.15	23.39
7	23.15	69.56	37.54	28.64
8	21.88	64.58	32.15	30.19
9	24.56	72.58	33.94	21.54
10	28.93	79.03	34.23	25.05
Mean	25.17	72.45	34.17	26.93
SD	2.96991	4.16685	3.49326	2.97185

## Sheet: Fig 4c
	Mean Fl. Intensity (NF KB)							Mean Fl. Intensity (Caspase 1)							Cd 68+ Area (a.u.)
Sample No.	Control	UC Model	Nanodrug Treated	Nanodrug Control			Sample No.	Control	UC Model	Nanodrug Treated	Nanodrug Control			Sample No.	Control	UC Model	Nanodrug Treated	Nanodrug Control
1	24.65	44.65	25.58	12.51			1	31.95	48.65	27.15	12.02			1	49892	144567	42845	25562
2	23.46	45.25	29.65	15.65			2	34.85	43.56	26.14	13.65			2	53023	148652	37526	20777
3	25.65	40.15	31.28	16.68			3	35.14	44.05	24.89	14.84			3	45165	148352	36985	24423
4	22.51	42.31	30.45	14.89			4	30.14	45.65	23.13	13.08			4	49514	156756	32954	24157
5	24.65	46.51	28.65	18.46			5	30.81	47.09	22.01	16.31			5	49745	143620	35142	25312
6	19.64	41.02	25.45	16.25			6	31.64	47.85	26.65	12.78			6	47132	150106	35486	21314
7	23.38	40.51	27.41	14.87			7	32.33	49.16	25.16	15.34			7	48951	145921	39841	19392
8	20.41	42.1	26.96	15.62			8	34.91	48.31	24.61	12.82			8	47016	149625	38921	22365
9	22.08	41	29.81	17.82			9	31.49	44.25	24.87	14.16			9	51625	152314	37120	24315
10	23.37	41.9	31.26	14.95			10	35.34	45.03	23.09	16.11			10	44887	155737	38830	21943
Mean	22.98	42.54	28.65	15.77			Mean	32.86	46.36	24.77	14.111			Mean	48695	149565	37565	22956
SD	1.88681	2.17889	2.19528	1.68056			SD	1.98848	2.09605	1.64679	1.48929			SD	2641.8	4391.46	2758.58	2089.79

## Sheet: Fig 5b
	ΔΨm (% of Control)
Sample No.	Control	UC Model	Nanodrug Treated	Nanodrug Control
1	95.51	64.65	95.94	101.32
2	100.32	75.21	98.54	100.65
3	101.34	63.25	93.15	100.65
4	98.65	65.65	88.15	100.95
5	102.35	67.52	91.25	99.85
6	100.36	74.25	86.41	97.65
7	95.45	74.21	94.65	98.65
8	105.65	64.15	88.95	97.32
9	100.27	67.95	94.62	100.26
10	100.1	71.26	95.54	96.4
Mean	100	68.81	92.72	99.37
SD	3.02289	4.57093	3.89854	1.7352

## Sheet: Fig 5c
	ATP Content (nmol mg-1 Protein)
Sample No.	Control	UC Model	Nanodrug Treated	Nanodrug Control
1	33.77	17.46	32.12	34.52
2	29.54	13.24	31.45	33.15
3	31.85	12.25	26.65	29.45
4	34.72	14.56	28.16	32.21
5	33.96	17.46	27.66	33.56
6	29.46	16.25	29.14	33.19
7	36.16	18.26	31	32.64
8	32.56	14.26	29.16	32.64
9	34.25	19.94	28.66	29.14
10	35.43	16.32	25.1	35.9
Mean	33.17	16	28.91	32.64
SD	2.43044	2.48677	1.9875	2.06927

## Sheet: Fig 5d
	mtROS (% of Control)
Sample No.	Control	UC Model	Nanodrug Treated	Nanodrug Control
1	100	149.63	110.21	102.35
2	102.5	141.36	101.36	96.15
3	98.45	137.66	109.66	94.51
4	99.41	132.56	99.16	99.16
5	101.56	148.56	105.36	106.19
6	103.54	134.28	95.12	90.16
7	98.4	142.21	109.46	102.77
8	99.32	134.56	111.64	106.48
9	101.32	132.19	103.14	100.32
10	95.5	139.55	108.59	95.16
Mean	100	139.256	105.37	99.325
SD	2.33287	6.24988	5.50675	5.32257

## Sheet: Fig 6a
Cell-viability assay
Sample No.	Control 1	Control 2	Control 3	Ch-Mn3O4 NPs 0.05	Ch-Mn3O4 NPs 0.5	Ch-Mn3O4 NPs 5
1	90.81	92.85	94.26	87.65	84.62	74.19
2	89.15	95.29	92.73	89.36	88.74	70.77
3	91.96	92.21	91.62	88.05	86.02	72.42
Mean	90.64	93.45	92.87	88.3533	86.46	72.46
SD	1.41269	1.6253	1.32556	0.894446	2.09495	1.71035

[truncated: 2 more sheets: Fig 6b, Fig 6c]
